# Supplementary material for: Increased household transmission and immune escape of the SARS-CoV-2 Omicron compared to Delta variants
Source: Nat Commun. 2022 Sep 29;13:5706. doi: 10.1038/s41467-022-33233-9 (PMC9520116; doi:10.1038/s41467-022-33233-9)
Supplement: Supplementary file 1 — Author Meta Data [file 41467_2022_33233_MOESM1_ESM.txt]

TITLE

Increased household transmission and immune escape of the SARS-CoV-2 Omicron compared to Delta variants

AUTHOR/ORCID/PRIMARY AFFILIATION

Neda Jalali, 0000-0002-1202-5219
Norwegian Institute of Public Health, Dept. of Methods Development and Analytics, Oslo, Oslo

Hilde Kjelgaard Brustad, null
University of Oslo, Norway

Arnoldo Frigessi, null
University of Oslo, Basic Medicine, Oslo, Norway

Emily Ann MacDonald, null
Norwegian Institute of Public Health, Dept. of Infection Control and Preparedness, Oslo, Oslo, Norway

Hinta Meijerink, null
Norwegian Institute of Public Health, Dept. of Infection Control and Vaccines, Oslo, Oslo, Norway

Siri Laura Feruglio, null
Norwegian Institute of Public Health, Dept. of Infection Control and Preparedness, Oslo, Oslo, Norway

Karin Maria Nyg&#x00E5;rd, null
Norwegian Institute of Public Health, Dept of Infection Control and Preparedness, Oslo, Oslo, Norway

Gunnar &#x00D8;ivind Isaksson R&#x00F8;, null
Norwegian Institute of Public Health, Dept. of Methods Development and Analytics, Oslo, Oslo

Elisabeth Henie Madslien, 0000-0002-1161-1208
Norwegian Institute of Public Health, Dept. of Infection Control and Preparedness, Oslo, Oslo, Norway

Birgitte Freiesleben de Blasio, 0000-0003-4717-9805
Norwegian Institute of Public Health, Dept. of Methods Development and Analytics, Oslo, Norway

FUNDING DETAILS
Birgitte Freiesleben de Blasio, Norges Forskningsr&#x00E5;d (Research Council of Norway), Funder id 501100005416, 312721
Birgitte Freiesleben de Blasio, NordForsk, Funder id 501100004785, 105572


AUTHOR CONTRIBUTIONS
